# Supplementary material for: Preparation and Characterization of Dual-Network Multifunctional Hydrogels Based on Peach Gum Polysaccharides: Ultrafast Self-Healing Ability, Favorable Mechanical Tunability, and Controlled Release Properties
Source: Gels. 2025 Apr 6;11(4):274. doi: 10.3390/gels11040274 (PMC12026866; doi:10.3390/gels11040274)
Supplement: Supplementary file 1 [file gels-11-00274-s001.zip]

Archive with 1 entries (1 files):
- gels-3546160-supplementary.pdf
